# Supplementary material for: Knowledge and Behavioral Habits to Reduce Mycotoxin Dietary Exposure at Household Level in a Cohort of German University Students
Source: Toxins (Basel). 2021 Oct 26;13(11):760. doi: 10.3390/toxins13110760 (PMC8618271; doi:10.3390/toxins13110760)
Supplement: Supplementary file 1 [file toxins-13-00760-s001.zip]

Archive with 1 entries (1 files):
- toxins-1402665-supplementary.pdf
